# Supplementary material for: Novel Fluorescent Strategy for Discriminating T and B Lymphocytes Using Transport System
Source: Pharmaceutics. 2024 Mar 19;16(3):424. doi: 10.3390/pharmaceutics16030424 (PMC10974409; doi:10.3390/pharmaceutics16030424)
Supplement: Supplementary file 1 [file pharmaceutics-16-00424-s001.zip]

Archive with 1 entries (1 files):
- pharmaceutics-2904484-supplementary.pdf
